# Supplementary material for: pH-Responsive Cobalt(II)-Coordinated Assembly Containing Quercetin for Antimicrobial Applications
Source: Molecules. 2023 Jul 22;28(14):5581. doi: 10.3390/molecules28145581 (PMC10386366; doi:10.3390/molecules28145581)
Supplement: Supplementary file 1 [file molecules-28-05581-s001.zip]

Archive with 1 entries (1 files):
- molecules-2502544-supplementary.pdf
